# Supplementary material for: A redescription of the Late Jurassic (Tithonian) turtle Uluops uluops and a new phylogenetic hypothesis of Paracryptodira
Source: Swiss J Palaeontol. 2021 Oct 6;140(1):23. doi: 10.1186/s13358-021-00234-y (PMC8550081; doi:10.1186/s13358-021-00234-y)
Supplement: Supplementary file 1 — Additional file 1. Character-taxon matrix. [file 13358_2021_234_MOESM1_ESM.nex]

#NEXUS
[written Wed Mar 17 11:34:11 CET 2021 by Mesquite  version 3.6 (build 917) at GEOSPC118/192.168.1.104]

BEGIN TAXA;
	TITLE Taxa;
	DIMENSIONS NTAX=36;
	TAXLABELS
		Proganochelys_quenstedti Kayentachelys_aprix Arundelemys_dardeni Dinochelys_whitei Glyptops_plicatulus Uluops_uluops Pleurosternon_bullockii Dorsetochelys_typocardium__ Riodevemys_inumbragigas__ Toremys_cassiopeia Helochelydra_nopcsai Naomichelys_speciosa Aragochersis_lignitesta Kallokibotion_bajazidi Compsemys_victa Berruchelus_russelli__ Peltochelys_duchastelli Selenemys_lusitanica__ Trinitichelys_hiatti Neurankylus_exemius Hayemys_latifrons Plesiobaena_antiqua Peckemys_brinkman Cedrobaena_putorius Boremys_pulchra Boremys_grandis Eubaena_cephalica Palatobaena_cohen Palatobaena_bairdi Palatobaena_gaffneyi Stygiochelys_estesi Baena_arenosa Chisternon_undatum Gammerabaena_sonsalla Denazinemys_nodosa Scabremys_ornata 
	;

END;


BEGIN CHARACTERS;
	TITLE  'Matrix in file "palato 9-26-08paup.nex"';
	DIMENSIONS  NCHAR=107;
	FORMAT DATATYPE = STANDARD RESPECTCASE GAP = - MISSING = ? SYMBOLS = "  0 1 2 3 4 5 6 7 8 9";
	CHARSTATELABELS 
		1 skull_shape_in_dorsal_view /  'wedge shaped (triangular)' 'elongate (at least twice as long as wide)' round,
		2 preorbital_length /  short long,
		3 orbit_shape /  circular with_posterodorsal_notch,
		4 size_of_orbit /  orbit_larger_than_maxillary_height orbit_smaller_than_maxillary_height,
		5 orientation_of_orbit /  laterally dorsally,
		6 lingual_ridge /  complete 'reduced, only developed anteriorly' absent,
		7 shape_of_triturating_surface /  lingual_and_labial_margins_more_or_less_parallel 'lingual and labial margins diverge posteriorly, triturating surface greatly expanded posteriorly',
		8 'intermaxillary arch/ tongue groove' /  broad narrow,
		9 palatine_contribution_to_triturating_surface /  absent present,
		10 interorbital_width /  wide 'narrow (hour-glass-shaped between the orbits)',
		11 swollen_maxillae /  absent present,
		12 nasal_size /  large reduced_or_absent,
		13 frontal_contribution_to_external_nares /  absent 'present, between nasals and maxillae' 'present, between nasals, along midline',
		14 prefrontal_exposure_on_skull_roof /  large reduced absent,
		15 postorbital_contribution_of_frontal /  part_of_frontals_occupies_space_posterior_to_the_orbits frontals_restricted_to_the_interorbital_space,
		16 frontal_contribution_to_orbits /  absent 'present, small' 'present, large',
		17 frontal_maxilla_contact /  absent present,
		18 jugal_contribution_to_orbit /  large small absent,
		19 ventral_extension_of_the_jugal /  'present, the jugal extends ventrally deep below the level of the orbit and may reach the ventral margin of the maxilla' 'absent, the jugal does not form a ventral process',
		20 posterodorsal_extension_of_quadratojugal /  quadratojugal_extends_over_tympanum quadratojugal_does_not_crest_tympanum,
		21 squamosal_parietal_contact /  present absent,
		22 posteromedial_margin_of_parietals /  parietals_jointly_form_a_rounded_margin parietals_jointly_form_a_pointed_margin,
		23 posterior_thinning_of_parietals_towards_temporal_margins /  absent present,
		24 praepalatine_foramen /  located_entirely_within_premaxillae 'located within suture of premaxillae, vomer, and/or maxillae',
		25 posterior_margin_of_vomer /  straight pointed_posteriorly,
		26 foramen_palatinum_posterius /  formed_by_pterygoid_and_palatine formed_entirely_by_palatine,
		27 midline_contact_of_pterygoid /  'point contact, less than 10% of the anteroposterior length of pterygoid' 'small, 10 to 40% of pterygoid length' 40_to_70%_of_pterygoid_length more_than_70%_of_pterygoid_length,
		28 pterygoid_basioccipital_contact /  absent 'present, but poorly developed, posterior process of pterygoid short' 'present and extensive, posterior process of pterygoid elongate',
		29 epipterygoid /  present absent,
		30 contribution_of_opisthotic_to_stapedial_foramen /  absent present,
		31 splenial /  large reduced absent,
		32 tubercle_on_posterolateral_edge_of_dentary /  absent present,
		33 'shape of the dentary/surangular contact' /  'Z-shaped' straight,
		34 scalloping_of_posterior_margin_of_carapace /  absent present_but_minor present_and_distinct,
		35 contribution_of_5th_vertebral_to_posterior_margin_of_carapace /  absent present,
		36 costal_fontanelles_in_skeletally_mature_individuals /  absent present,
		37 preneural /  absent present,
		38 supernumerary_posterior_peripherals /  absent 'present (more than 12 pairs present, additional ones inserted posteriorly)',
		39 mesoplastron /  mesoplastra_present_and_with_midline_contact mesoplastra_present_but_lacking_midline_contact mesoplastra_absent,
		40 cervical_scutes /  absent 'present, single' 'present, two or more',
		41 vertebral_length_versus_width /  width_significantly_greater_than_length length_and_width_approximately_equal length_greater_than_width,
		42 nuchal_scute /  absent present,
		43 prepleural_scute /  absent present,
		44 postpleural_scute /  absent present,
		45 supramarginal_scutes /  absent present,
		46 placement_of_anterior_margin_of_marginal_I /  great_majority_located_over_nuchal 'evenly spans nuchal/peripheral suture' majority_located_over_peripheral_I,
		47 epiplastral_processes /  present absent,
		48 gulars /  smaller_than_extragulars as_large_as_extragulars much_larger_than_extragulars,
		49 medial_contact_of_extragulars /  absent present,
		50 placement_of_anal_scutes /  restricted_to_xiphiplastra lap_onto_hypoplastra_as_well,
		51 'xiphiplastron-hypoplastron suture' /  straight 'z-shaped',
		52 pygal_notch /  absent present,
		53 anteriorly_scalloped_shell /  absent present,
		54 sulcus_around_external_narial_opening /  absent present,
		55 external_pterygoid_process /  present greatly_reduced,
		56 angle_between_maxillae /  acute_angle obtuse_angle,
		57 thickening_of_jugal /  absent present,
		58 vertical_indentation_on_maxilla_anterior_to_orbit /  absent present,
		59 horizontal_tubercles_on_basiocciptal /  absent present,
		60 length_between_orbit_and_cheek_emargination /  '50-100% of orbit diameter' more_than_100%_of_orbit_diameter less_than_50%_of_orbit_diameter,
		61 'shape of frontal/parietal suture' /  slightly_curved_to_straight strongly_curved,
		62 size_of_mandibular_condyle /  small large,
		63 supraoccipital_exposure_on_skull_roof /  absent 'present, but minor' present_and_large,
		64 orbit_inset_into_maxilla /  absent present,
		65 parietal_width_versus_length /  maximum_combined_width_of_parietals_less_then_their_length maximum_combined_width_of_parietals_greater_than_their_length,
		66 interpterygoid_vacuity /  present absent,
		67 cheek_emargination /  absent_or_minor 'present, reaching at_least the ventral margin of the orbit',
		68 kooked_premaxilla /  absent present,
		69 'nasal/frontal suture shape' /  straight anteriorly_convex,
		70 'nasal/premaxilla relationship' /  nasals_extend_as_far_anteriorly_as_premaxilla nasals_do_not_extend_as_far_anteriorly_as_premaxilla,
		71 hooked_mandible /  absent present,
		72 labial_ridge_on_mandible /  present absent,
		73 snout_shape /  rectangular_snout pointed_snout,
		74 size_of_tympanum /  smaller_than_diameter_of_orbit larger_than_diameter_of_orbit,
		75 size_of_the_external_narial_opening /  'small, much smaller than orbit' 'large, approximately the same size as orbit',
		76 distal_caudals /  same_length_as_proximal_caudals significantly_longer_than_proximal_caudals,
		77 presence_of_free_cervical_ribs /  present absent,
		78 articular_surfaces_on_cervical_vertebrae /  'absent, all vertebrae amphicoelous' 'present, some vertebrae proceolous or ophisthocoelous',
		79 sculptured_skull /  absent_or_minor present_and_distinct,
		80 shell_sculpturing /  smooth_to_minor distinct_tubercles_and_crenulations raised_tubercles_that_easily_break,
		81 shape_of_vertebral_III /  as_wide_anteriorly_as_posteriorly narrower_anteriorly_than_posteriorly,
		82 nuchal_contribution_to_anterior_margin_of_shell /  present absent,
		83 xiphiplastral_notch /  absent present,
		84 distinct_thickening_of_plastron_medial_to_inguinal_buttresses /  absent present,
		85 distinct_thickening_of_plastron_medial_to_axillary_buttresses /  absent present,
		86 contact_of_axillary_buttress_with_costals /  absent_or_minor present_and_extensive,
		87 extent_of_inguinal_buttress /  absent_or_minor present_and_extensive,
		88 number_of_suprapygals /  one two three,
		89 suprapygal_size /  large small,
		90 neural_V /  wider_than_long longer_than_wide,
		91 neural_VI_contacts /  contacts_costals_V_and_VI 'contacts costals V, VI, and VII',
		92 peripheral_I_contact_with_costal_I /  absent present,
		93 relative_width_of_suprapygals /  suprapygal_I_much_narrower_than_suprapygal_II suprapygals_have_about_the_same_width,
		94 lateral_margins_of_nuchal /  margins_parallel margins_anteriorly_convergent,
		95 entoplastral_dimensions /  longer_than_broad about_equal broader_than_long,
		96 midline_sulcus /  straight deeply_sinuous,
		97 depth_of_upper_temporal_emargination_relative_to_incisura_columella_auris /  'absent to shallow, does not reach level of incisura in lateral view' 'moderate, reaches beyond level  incisura in lateral view, but not deeper than anterior margin of tympanus' 'deep, beyond level of cavum tympani in lateral view',
		98 basipterygoid_processes /  'present, large' 'present, reduced' absent,
		99 anterior_tubercula /  absent present,
		100 prootic_in_trigeminal_foramen /  present absent,
		101 enclosure_of_internal_carotid_artery_in_bone /  'internal carotid artery not enclosed in bone, foramen distalis nervi vidiani ventrally exposed' 'internal carotid artery canal anteriorly ossified, foramen distalis nervi vidiani ventrally exposed' 'internal carotid artery canal fully encased in bone, the foramen distalis nervi vidiani is not exposed ventrally',
		102 lateral_canal_of_carotid_system /  present absent,
		103 occipital_condyle /  formed_by_basioccipital_and_exoccipital formed_by_basioccipital_alone,
		104 entoplastral_scute /  absent present,
		105 'V-shaped anterior peripherals' /  absent present,
		106 supernumerary_anterior_peripherals /  absent 'present (more than 12 pairs present, four associated with costal I)',
		107 'superficial enclosure of cavum tympani by squamosal/quadrate contact' /  absent present ; 
	MATRIX
	Proganochelys_quenstedti     00000000000000000000000000-000000000000100??1100000000000000000000000000000000000?00000????????0?0000?000-0
	Kayentachelys_aprix          00000000000000010?0?000000-000001000000100000100000000000000000000000010000000000000000??001010000000?00000
	Arundelemys_dardeni          0000010010000011020?1100001201???????????????????????000000?0?00010010??0?0???11?????????????????20001????0
	Dinochelys_whitei            ?0000?0?000000010???0??????????0?0000001000001?10100000000?00??00101?110???00?10000?00010??11110???????0?0?
	Glyptops_plicatulus          10000200110000?102?0001000010000000000011000010100000000000000?001011110100?00110001000101011110?1?00?10000
	Uluops_uluops                00000100100000010010000?011100???????????????????????00000010020111?1???010???1?????????????????0111001???0
	Pleurosternon_bullockii      10000200?000000102100010?00{0 1}00???0000000000001010000000000?10010011011??000?0011001?000101010120111101?0000
	Dorsetochelys_typocardium__  100002001000000101?0001?00210????0000001100001?10000000000000020011011???1????11000????1010111200?1???10000
	Riodevemys_inumbragigas__    ?????????????????????????????????0000011000001?100000??????????????????????????1000??0?101010121???????0?0?
	Toremys_cassiopeia           ?????????????????????????????????0000000?00001?100000??????????????????????????1001??0?10?010120???????000?
	Helochelydra_nopcsai         1100021-000100020210000??031000000?0??0????????????0?010?0000120010001011{0 1}10??12???0000???????0?0010???11?0
	Naomichelys_speciosa         110{0 1}0????000000202{0 1}0000????0??000000000?0010011?000000?00000?1100?0010?1111??11200000002010001000010???1100
	Aragochersis_lignitesta      ??0??????0?????2?????????????????00000010000011100000??0?000???0??0????1?????11200000002010001100?1????1100
	Kallokibotion_bajazidi       000000?0?000000100010001??220??01000001000000211000000?00000?000110001?01{0 1}0??0010100011?0100?11002000010011
	Compsemys_victa              010001001000000000010?0?002200???00000001000021200000000000000?0010100??100???010111011100000121?200???0011
	Berruchelus_russelli__       ?????????????????????????????????0000000?000021200000??????????????????????????1?11??1110?0001{1 2}1???????00??
	Peltochelys_duchastelli      ?????????????????????????????????000102?100002?100000??????????????????????????1010??1?101001121???????000?
	Selenemys_lusitanica__       ?????????????????????????????????00000000000021100000??????????????????????????1010??1??01000121???????0?0?
	Trinitichelys_hiatti         00000100010001010210111100???1?????00?01100?0110000?000000000000011000??000??01110?1011??1????10120?01?0??0
	Neurankylus_exemius          00?00??0?00000110???001???1{1 2}?1?0?100000110000111000000000010100001?000100?1111001001011101110110{1 2}201??00000
	Hayemys_latifrons            00??0??0?00000?012?0111?0112?0???????????????????????000000000?0011000??011???0???0?????????????120???????0
	Plesiobaena_antiqua          000001101001(0 2)1111200111110120001011101011000001011110000000000100110010111111100000111100111-00022010100000
	Peckemys_brinkman            00000010110??11111{0 1}010011022100111??010100000111???10000001200100?????????????????01111????????0220?010??00
	Cedrobaena_putorius          00000111111??11111{0 1}011110(0 1)2?1001?????????????????????000000001010???????????????????????????????220???0??00
	Boremys_pulchra              01000?11?10101?11??0111?00??1010021011021111111110111000000000100110010111110002000111101111-0002??1???000?
	Boremys_grandis              ?????????????????????????????????21011022111111110111??????????????????????????20001111011?1?000???????000?
	Eubaena_cephalica            010101110111011{0 1}12001111001210???????????????????????00000011010011001??111???0000??????????????220021????0
	Palatobaena_cohen            200012101011221111{0 1}011111012100111110?0110000010?11?0111101111(1 2)101101101?11???000001111????1??10220101?0000
	Palatobaena_bairdi           200012101011221110001001101210011????????????????????1111001112101101101?11???0?????????????????220???????0
	Palatobaena_gaffneyi         200112101011221111001001100210???????????????????????11110011121011011???11???0?????????????????120???????0
	Stygiochelys_estesi          001001100011121111001110010211?????????2211?0??01???00000001001001100101111???00000111111???????{1 2}20??1???00
	Baena_arenosa                001001100001?21110{0 1}1000000121121011001122010011011110000000000001110?101111???000001111??111-000020021?0000
	Chisternon_undatum           001001100011121110{0 1}10100010211200110110221100110110100000000101011100101111111000001111??1?1-000020????0000
	Gammerabaena_sonsalla        000011100011111{0 1}120?????101?10???????????????????????00001?11??1?11001??1?1???0??????????????????201???????
	Denazinemys_nodosa           ?????????????????????????????????210?1022110011110?11??????????????????????????20001111????1-000???????000?
	Scabremys_ornata             ?????????????????????????????????110?1011000011010?10??????????????????????????20001111????????0???????000?

;

END;
BEGIN paup;
outgroup Kayantechelys Proganochelys;
set increase = auto taxlabels = full torder = right tcompress = yes;
pset collapse = minbrlen;
exe ratchet1.nex;
savetrees file = trl.tre append = yes;
clear;
exe ratchet2.nex;
savetrees file = trl.tre append = yes;
clear;
exe ratchet3.nex;
savetrees file = trl.tre append = yes;
clear;
exe ratchet4.nex;
savetrees file = trl.tre append = yes;
clear;
exe ratchet5.nex;
savetrees file = trl.tre append = yes;
clear;
gettrees file = trl.tre allblocks = yes;
condense deldupes = yes;
 filter best = yes;
hsearch start = current;
condense deldupes = yes;
 filter best = yes;

END;
BEGIN ASSUMPTIONS;
	OPTIONS DEFTYPE = unord PolyTcount = MINSTEPS;
	TYPESET * UNTITLED   =  unord:  1- 5 7- 13 15 17 19- 26 29- 30 32- 33 35- 38 42- 45 47 49- 59 61- 62 64- 79 81- 87 89- 94 96-99\3 100 102- 107, ord:  6 14 16 18 27- 28 31-34\3 39- 41 46 48 60-63\3 80 88 95 97- 98 101;

END;

BEGIN MacClade;
	Version 4.0 84;
	LastModified -939548019;
	FileSettings editor '0' '1' '1' '0';
	Singles 000;
	Editor 0001100111111110010001001 '0' '24' Geneva '9' '100' '1' all;
	EditorPosition '44' '4' '515' '1419';
	TreeWindowPosition '46' '6' '835' '1390';
	ListWindow Characters closed Geneva '9' '589' '753' '273' '572' 000;
	ListWindow Taxa closed Geneva '9' '318' '246' '273' '284' 100000;
	ListWindow Trees closed Geneva '9' '50' '10' '129' '379';
	ListWindow TypeSets closed Geneva '9' '50' '10' '276' '490';
	ListWindow WtSets closed Geneva '9' '50' '10' '276' '490';
	ListWindow ExSets closed Geneva '9' '50' '10' '276' '490';
	ListWindow CharSets closed Geneva '9' '50' '10' '276' '490';
	ListWindow TaxSets closed Geneva '9' '50' '10' '276' '490';
	ListWindow CharPartitions closed Geneva '9' '50' '10' '276' '490';
	ListWindow CharPartNames closed Geneva '9' '50' '10' '276' '490';
	ListWindow WtSets closed Geneva '9' '50' '10' '276' '490';
	ChartWindowPosition '52' '30' '818' '1380';
	StateNamesSymbols open Geneva '9' '10' '680' '65' '192' '548';
	WindowOrder Data States;
	OtherSymbols & / 00 ? -;
	Correlation '0' '0' '1000' '0' '0' 10011010;
	Salmo 00000001;
	EditorFile '2';
	ExportHTML _ MOSS '100' 110000;
	PrettyPrint 10;
	EditorToolsPosition '768' '926' '115' '165';
	TreeToolsPosition '740' '9' '126' '138';
	TreeWindowProgram 10;
	TreeWindow 0000;
	Continuous '0' '3' 1;
	Calculations 0000001;
	SummaryMode '0' '0' 0;
	Charts Geneva '9' ( normal ) 0010;
	NexusOptions '0' '0' '50' 001011011;
	TipLabel '1';
	TreeFont Geneva '9' ( normal );
	TreeShape 1.0 1.0 0100;
	TraceLabels 0101;
	ChartColors '0' '0' '65535' '9' '0' 1;
	ChartBiggestSpot 1;
	ChartPercent 10;
	ChartBarWidth '10' 1;
	ChartVerticalAxis 10101;
	ChartMinMax '0';
	TraceAllChangesDisplay '1' 1;
	BarsOnBranchesDisplay '0' '0' '60000' '10000' '10000' '10000' '10000' '60000' '65000' '65000' '65000' '6' '1' 0000101;
	ContinuousBranchLabels 0;
	AllStatesBranchLabels 1;
	IndexNotation '2' 1;
	PrintTree 10.00 '2' '2' '2' '2' '2' '2' '2' '2' '2' '2' '2' Geneva '9' ( normal ) Geneva '10' ( normal ) Geneva '9' ( normal ) Geneva '9' ( normal ) Geneva '9' ( bold ) Geneva '9' ( normal ) Geneva '9' ( normal ) '0' '0' '0' '0' '0' '0' '0' '0' '0' '0' '0' '0' '0' '0' '0' '0' '0' '0' '0' '0' '0' '0' '0' '0' '0' '0' '0' '0' '0' '0' '1' '1' '1' '1' '1' '30251' '-39' '4' '-40' '0' '1' '2' '1' '8' '0' '0' '0' '2' 1000111000000000000100000111000;
	MatchChar 00 .;
	EntryInterpretation 01;
	ColorOptions 00;
	TreeTools '0' '5' '4' '0' '10' '4' '0' 00100111111101110;
	EditorTools '0' '0' '0' '1000' '0' '0' '6' '3' '0' 100000101110001;
	PairAlign '2' '2' '3' '2' '1' '1' '2' '1' '3' 1010;
	BothTools '1';

END;
BEGIN MESQUITECHARMODELS;
	ProbModelSet * UNTITLED   =  'Mk1 (est.)':  1- 107;
END;

Begin MESQUITE;
		MESQUITESCRIPTVERSION 2;
		TITLE AUTO;
		tell ProjectCoordinator;
		timeSaved 1615977251399;
		getEmployee #mesquite.minimal.ManageTaxa.ManageTaxa;
		tell It;
			setID 0 2204592169376652573;
			tell It;
				setDefaultOrder  0 1 4 5 7 8 6 2 28 37 32 33 34 35 3 27 31 29 9 10 11 12 13 14 15 16 17 18 19 20 21 22 23 24 25 26;
				attachments ;
			endTell;
		endTell;
		getEmployee #mesquite.charMatrices.ManageCharacters.ManageCharacters;
		tell It;
			setID 0 5887150998515415147;
			tell It;
				setDefaultOrder  0 1 2 3 4 5 6 7 8 9 10 11 12 13 14 15 16 17 18 19 20 21 22 24 25 26 27 28 29 31 32 33 34 35 36 38 39 40 41 42 43 44 45 46 47 48 50 51 52 53 55 56 57 60 61 62 63 64 65 66 67 68 69 70 71 73 74 75 76 77 78 79 80 82 83 84 85 86 88 89 90 91 92 93 94 95 96 97 98 101 103 132 122 123 124 125 126 127 128 129 111 113 114 115 115 106 106;
				attachments ;
			endTell;
			mqVersion 360;
			checksumv 0 3 3242382923 null  getNumChars 107 numChars 107 getNumTaxa 36 numTaxa 36   short true   bits 2305843009213693967   states 15   sumSquaresStatesOnly 7029.0 sumSquares -9.223372036854776E19 longCompressibleToShort false usingShortMatrix true   NumFiles 1 NumMatrices 1;
			mqVersion;
		endTell;
		getWindow;
		tell It;
			suppress;
			setResourcesState false false 100;
			setPopoutState 300;
			setExplanationSize 0;
			setAnnotationSize 0;
			setFontIncAnnot 0;
			setFontIncExp 0;
			setSize 1707 841;
			setLocation -8 -8;
			setFont Default;
			setFontSize 24;
			getToolPalette;
			tell It;
			endTell;
			desuppress;
		endTell;
		getEmployee  #mesquite.charMatrices.BasicDataWindowCoord.BasicDataWindowCoord;
		tell It;
			showDataWindow #5887150998515415147 #mesquite.charMatrices.BasicDataWindowMaker.BasicDataWindowMaker;
			tell It;
				getWindow;
				tell It;
					getTable;
					tell It;
						rowNamesWidth 174;
					endTell;
					setExplanationSize 50;
					setAnnotationSize 20;
					setFontIncAnnot 0;
					setFontIncExp 0;
					setSize 1607 749;
					setLocation -8 -8;
					setFont Default;
					setFontSize 12;
					getToolPalette;
					tell It;
						setTool mesquite.charMatrices.BasicDataWindowMaker.BasicDataWindow.ibeam;
					endTell;
					setActive;
					setTool mesquite.charMatrices.BasicDataWindowMaker.BasicDataWindow.ibeam;
					colorCells  #mesquite.charMatrices.ColorByState.ColorByState;
				tell It;
					setStateLimit 9;
					toggleUniformMaximum on;
				endTell;
					colorRowNames  #mesquite.charMatrices.TaxonGroupColor.TaxonGroupColor;
					colorColumnNames  #mesquite.charMatrices.CharGroupColor.CharGroupColor;
					colorText  #mesquite.charMatrices.NoColor.NoColor;
					setBackground White;
					toggleShowNames off;
					toggleShowTaxonNames on;
					toggleTight off;
					toggleThinRows off;
					toggleShowChanges on;
					toggleSeparateLines off;
					toggleShowStates on;
					toggleAutoWCharNames on;
					toggleAutoTaxonNames off;
					toggleShowDefaultCharNames off;
					toggleConstrainCW on;
					toggleBirdsEye off;
					toggleShowPaleGrid off;
					toggleShowPaleCellColors off;
					toggleShowPaleExcluded off;
					togglePaleInapplicable on;
					togglePaleMissing off;
					toggleShowBoldCellText off;
					toggleAllowAutosize on;
					toggleColorsPanel off;
					toggleDiagonal on;
					setDiagonalHeight 80;
					toggleLinkedScrolling on;
					toggleScrollLinkedTables off;
				endTell;
				showWindow;
				getWindow;
				tell It;
					forceAutosize;
				endTell;
				getEmployee #mesquite.charMatrices.AlterData.AlterData;
				tell It;
					toggleBySubmenus off;
				endTell;
				getEmployee #mesquite.charMatrices.ColorCells.ColorCells;
				tell It;
					setColor Red;
					removeColor off;
				endTell;
				getEmployee #mesquite.categ.StateNamesEditor.StateNamesEditor;
				tell It;
					makeWindow;
					tell It;
						setExplanationSize 30;
						setAnnotationSize 20;
						setFontIncAnnot 0;
						setFontIncExp 0;
						setSize 1607 769;
						setLocation -8 -8;
						setFont Default;
						setFontSize 14;
						getToolPalette;
						tell It;
							setTool mesquite.categ.StateNamesEditor.StateNamesWindow.ibeam;
						endTell;
						rowsAreCharacters on;
						toggleConstrainChar on;
						toggleConstrainCharNum 3;
						togglePanel off;
						toggleSummaryPanel off;
					endTell;
					showWindow;
				endTell;
				getEmployee #mesquite.categ.StateNamesStrip.StateNamesStrip;
				tell It;
					showStrip off;
				endTell;
				getEmployee #mesquite.charMatrices.AnnotPanel.AnnotPanel;
				tell It;
					togglePanel off;
				endTell;
				getEmployee #mesquite.charMatrices.CharReferenceStrip.CharReferenceStrip;
				tell It;
					showStrip off;
				endTell;
				getEmployee #mesquite.charMatrices.QuickKeySelector.QuickKeySelector;
				tell It;
					autotabOff;
				endTell;
				getEmployee #mesquite.charMatrices.SelSummaryStrip.SelSummaryStrip;
				tell It;
					showStrip off;
				endTell;
				getEmployee #mesquite.categ.SmallStateNamesEditor.SmallStateNamesEditor;
				tell It;
					panelOpen true;
				endTell;
			endTell;
		endTell;
		getEmployee  #mesquite.charMatrices.ManageCharacters.ManageCharacters;
		tell It;
			showCharacters #5887150998515415147 #mesquite.lists.CharacterList.CharacterList;
			tell It;
				setData 0;
				getWindow;
				tell It;
					useTargetValue off;
					setTargetValue ;
					newAssistant  #mesquite.lists.DefaultCharOrder.DefaultCharOrder;
					newAssistant  #mesquite.lists.CharListInclusion.CharListInclusion;
					newAssistant  #mesquite.lists.CharListPartition.CharListPartition;
					newAssistant  #mesquite.parsimony.CharListParsModels.CharListParsModels;
					setExplanationSize 30;
					setAnnotationSize 20;
					setFontIncAnnot 0;
					setFontIncExp 0;
					setSize 1607 769;
					setLocation -8 -8;
					setFont Default;
					setFontSize 14;
					getToolPalette;
					tell It;
					endTell;
				endTell;
				showWindow;
				getEmployee #mesquite.lists.CharListAnnotPanel.CharListAnnotPanel;
				tell It;
					togglePanel off;
				endTell;
			endTell;
		endTell;
		endTell;
end;
